# Supplementary material for: Neoadjuvant Chemotherapy in Advanced Stage Endometrial Cancer: A Systematic Review and Meta-Analysis
Source: Medicina (Kaunas). 2026 Jan 8;62(1):130. doi: 10.3390/medicina62010130 (PMC12843081; doi:10.3390/medicina62010130)
Supplement: Supplementary file 1 [file medicina-62-00130-s001.zip]

Archive with 2 entries (2 files):
- Appendix S1.pdf
- Supplementary Table S1.pdf
